# Supplementary material for: Performance of Pristine versus Magnetized Orange Peels Biochar Adapted to Adsorptive Removal of Daunorubicin: Eco-Structuring, Kinetics and Equilibrium Studies
Source: Nanomaterials (Basel). 2023 Apr 23;13(9):1444. doi: 10.3390/nano13091444 (PMC10179814; doi:10.3390/nano13091444)
Supplement: Supplementary file 1 [file nanomaterials-13-01444-s001.zip]

Archive with 1 entries (1 files):
- nanomaterials-2348455-supplementary.pdf
